# Supplementary material for: Dynamic Regulation of Mitochondrial [Ca2+] in Hippocampal Neurons
Source: Int J Mol Sci. 2022 Oct 14;23(20):12321. doi: 10.3390/ijms232012321 (PMC9604040; doi:10.3390/ijms232012321)
Supplement: Supplementary file 1 [file ijms-23-12321-s001.zip]

Archive with 1 entries (1 files):
- ijms-1858074-supplementary.pdf
